# Supplementary material for: Tracing Acid-Base Variables in Exercising Horses: Effects of Pre-Loading Oral Electrolytes
Source: Animals (Basel). 2022 Dec 24;13(1):73. doi: 10.3390/ani13010073 (PMC9817799; doi:10.3390/ani13010073)
Supplement: Supplementary file 1 [file animals-13-00073-s001.zip]

Archive with 1 entries (1 files):
- animals-2010573-supplementary.pdf
